# Supplementary material for: Structure and neutralization mechanism of a human antibody targeting a complex Epitope on Zika virus
Source: PLoS Pathog. 2023 Jan 10;19(1):e1010814. doi: 10.1371/journal.ppat.1010814 (PMC9870165; doi:10.1371/journal.ppat.1010814)
Supplement: S1 Table — Z20 [15], ZIKV-117 [13], and ZIKV-195 [14] are previously reported human mAbs isolated from patients who experienced ZIKV infection. G9E, ZIKV-117, and ZIKV-195 protected against ZIKV infection in a murine model. The estimated binding sites on the ZIKV virion and the virus neutralization titer are tabulated. (XLSX) [file ppat.1010814.s007.xlsx]

## Sheet: Sheet1
mAb	G9E	Z20	ZIKV-117	ZIKV-195
Neutralization 50% (ng/ml) in H/PF/2013	6.3	370	5.4	600
Estimated sites per virion	180	180	60	180
In-vivo protection	Yes	Not tested	Yes	Yes
