# Supplementary material for: Structure and neutralization mechanism of a human antibody targeting a complex Epitope on Zika virus
Source: PLoS Pathog. 2023 Jan 10;19(1):e1010814. doi: 10.1371/journal.ppat.1010814 (PMC9870165; doi:10.1371/journal.ppat.1010814)
Supplement: S2 Table — Statistics for the highest-resolution shell are shown in parentheses. (XLSX) [file ppat.1010814.s008.xlsx]

## Sheet: Sheet1
PDB ID: 8DV6
Data collection statistics
Wavelength (Å)	1
Resolution	50 - 3.38 (3.46 - 3.38)
Space group	P 1 21 1
Unit cell (Å)	95.0 133.6 105.1 90 106.5 90
Total reflections	262931
Unique reflections	35195
Multiplicity	7.5
Completeness (%)	99.4 (94.7)
Mean I/sigma(I)	12.9 (1.4)
Wilson B-factor	95.67
R-merge	0.177 (1.4)
R-pim	0.07 (0.59)
CC1/2 in shell	0.62
Refinement statistics
Resolution range	45.57 - 3.38 (3.50 - 3.38)
Reflections used in refinement	35167 (3352)
Reflections used for R-free	1689 (171)
R-work	23.2 (34.5)
R-free (%)	25.9 (35.5)
Number of non-hydrogen atoms	12838
Protein residues	1695
RMS(bonds)	0.002
RMS(angles)	0.62
Ramachandran favored (%)	91.21
Ramachandran allowed (%)	8.67
Ramachandran outliers (%)	0.12
Rotamer outliers (%)	0.07
Clashscore	5.02
Average B-factor	120.7
