# Supplementary material for: Structure and neutralization mechanism of a human antibody targeting a complex Epitope on Zika virus
Source: PLoS Pathog. 2023 Jan 10;19(1):e1010814. doi: 10.1371/journal.ppat.1010814 (PMC9870165; doi:10.1371/journal.ppat.1010814)
Supplement: S3 Table — (XLSX) [file ppat.1010814.s009.xlsx]

## Sheet: Sheet1
PDB ID: 7YAR/EMDB-33718
Data collection and processing
Microscope	Titan Krios
Camera	Falcon II
Magnification	47,000 X
Voltage (kV)	300
Electron exposure (e–/Å2)	20
Defocus range (μm)	-0.1 to -3.5
Pixel size (Å)	1.71
Energy filter slit width	20
Automation software	Leginon
Symmetry imposed	I
Total number of extracted particles	37045
Total number of refined particles
Number of particles in final map	4465
Map resolution (Å)	5.9
FSC threshold	0.143
Map resolution range (Å)	5.5-11.2
Refinement
Initial model used (PDB code)	5IZ7
Model resolution (Å)	7.6
FSC threshold	0.143
Model resolution range (Å)
Map sharpening B factor (Å2)	-257.3
Model composition
Non-hydrogen atoms	23218
Protein residues	3065
Ligands	3
Refinement package
Global CC (CCvol)	0.68
Local CC (CCmask)	0.71
B factors (Å2)
Protein	123.08
Ligand	157.21
R.m.s. deviations
Bond lengths (Å)	0.003
Bond angles (°)	0.791
Validation
MolProbity score	2.25
Clashscore	15.6
Poor rotamers (%)	0.12
C-beta deviations	0
Ramachandran plot
Favored (%)	89.84
Allowed (%)	10
Disallowed (%)	0.16
CaBLAM outliers (%)	6.26
EMRinger score	0.15
